# Supplementary material for: Impact of Face Mask-Wearing on Quality of Life in Post-Surgical Oral Cancer Patients: A Cross-Sectional Study
Source: Cancers (Basel). 2024 Dec 17;16(24):4199. doi: 10.3390/cancers16244199 (PMC11674196; doi:10.3390/cancers16244199)
Supplement: Supplementary file 1 [file cancers-16-04199-s001.zip]

Archive with 4 entries (4 files):
- Supplementary File S1 STROBE-checklist-v4-combined-PlosMedicine.pdf
- Supplementary File S2 questionnaire mask.pdf
- Supplementary File S3 Internal Consistency and Score Distribution Analysis of questionnaire's responses.xlsx
- Supplementary File S4 Spider plot.png
