# Supplementary material for: Impact of Face Mask-Wearing on Quality of Life in Post-Surgical Oral Cancer Patients: A Cross-Sectional Study
Source: Cancers (Basel). 2024 Dec 17;16(24):4199. doi: 10.3390/cancers16244199 (PMC11674196; doi:10.3390/cancers16244199)
Supplement: Supplementary file 1 [file cancers-16-04199-s001.zip › Supplementary File S3 Internal Consistency and Score Distribution Analysis of questionnaire's responses.xlsx]

## Sheet: Feuil1
Question	Mean (SD)	Ceiling Effect (%)	Floor Effect (%)	p-value	Cronbach’s alpha [95%CI]
Q1_without_mask	2.98 (1.01)	41.46	7.32	<0.001	0.923 [0.874 - 0.954]
Q1_with_mask	2.41 (1.22)	31.71	29.27	<0.001	0.929 [0.880 - 0.957]
Q2_without_mask	1.68 (0.93)	7.32	56.1	<0.001	0.925 [0.877 - 0.954]
Q2_with_mask	1.27 (0.63)	2.44	80.49	<0.001	0.929 [0.888 - 0.955]
Q3_without_mask	1.85 (1.04)	12.2	48.78	<0.001	0.920 [0.872 - 0.951]
Q3_with_mask	1.29 (0.68)	2.44	80.49	<0.001	0.929 [0.886 - 0.955]
Q4_without_mask	2.24 (1.28)	26.83	43.9	<0.001	0.922 [0.873 - 0.952]
Q4_with_mask	1.83 (1.12)	12.2	58.54	<0.001	0.924 [0.876 - 0.951]
Q5_without_mask	1.61 (0.97)	7.32	65.85	<0.001	0.920 [0.876 - 0.951]
Q5_with_mask	1.66 (1.15)	14.63	73.17	<0.001	0.919 [0.866 - 0.953]
Q6_without_mask	1.49 (0.95)	7.32	75.61	<0.001	0.920 [0.876 - 0.950]
Q6_with_mask	1.44 (0.81)	2.44	73.17	<0.001	0.922 [0.876 - 0.951]
Q7_without_mask	1.66 (0.88)	4.88	56.1	<0.001	0.922 [0.872 - 0.952]
Q7_with_mask	1.51 (0.78)	2.44	63.41	<0.001	0.927 [0.875 - 0.958]
Q8_without_mask	1.73 (1.03)	12.2	56.1	<0.001	0.924 [0.879 - 0.952]
Q8_with_mask	1.56 (0.98)	9.76	68.29	<0.001	0.921 [0.877 - 0.951]
Q9_without_mask	2.78 (1.13)	36.59	17.07	<0.001	0.926 [0.881 - 0.956]
Q9_with_mask	2.00 (1.16)	19.51	46.34	<0.001	0.927 [0.872 - 0.955]
